# Supplementary material for: Real-World Patterns and Decision Drivers of Radiotherapy for Lung Cancer Patients in Romania: RADIO-NET Study Results
Source: Diagnostics (Basel). 2022 Dec 8;12(12):3089. doi: 10.3390/diagnostics12123089 (PMC9777374; doi:10.3390/diagnostics12123089)
Supplement: Supplementary file 1 [file diagnostics-12-03089-s001.zip]

Archive with 1 entries (1 files):
- diagnostics-2041343-supplementary.pdf
